# Supplementary material for: A maple syrup extract alters lipid metabolism in obese type 2 diabetic model mice
Source: Nutr Metab (Lond). 2019 Dec 4;16:84. doi: 10.1186/s12986-019-0403-2 (PMC6894227; doi:10.1186/s12986-019-0403-2)
Supplement: Supplementary file 1 — Additional file 1. Primer information. [file 12986_2019_403_MOESM1_ESM.xlsx]

## Sheet: Sheet1
Additional file 1. Primer information
Gene	RefSeq ID	Sequence (5'-3')
		Forward primer	Reverse primer
Actb	NM_007393.5	ATGCTCTCCCTCACGCCATC	CCACGCTCGGTCAGGATCTT
Acaa1a	NM_130864.3	TTCAGGCCTTGCGACGTAGAA	GTGCAGAGCTTTAGGAACAGGAATG
Cyp7a1	NM_007824.3	AGGCTGGAGGTGATGTTGAG	TAAATGCCAGGAGGATGTGG
Cyp8b1	NM_010012.3	TGCCTTACTCGATGCCCTTACTC	CGCACACATGGCTCGATTCC
Ehhadh	NM_023737.3	AGGATCCTAAACAAGCCAGTCCC	TACTGCTTCCGTACCTTGGCAA
Hmgcs2	NM_008256.4	CAGAATCAGTGGAAGCAAGCTGG	TTGCAAAAGGGTGTGTGGAAGATC
