# Supplementary material for: A maple syrup extract alters lipid metabolism in obese type 2 diabetic model mice
Source: Nutr Metab (Lond). 2019 Dec 4;16:84. doi: 10.1186/s12986-019-0403-2 (PMC6894227; doi:10.1186/s12986-019-0403-2)
Supplement: Supplementary file 2 — Additional file 2. GO terms and annotated DEGs in the liver. Up and down represent DEGs that were up- and downregulated, respectively, in mice fed MSx compared to the levels in controls. Fold change was calculated from the expression value of each probe normalized by the Affymetrix Micro Array Suite 5.0 method. [file 12986_2019_403_MOESM2_ESM.xlsx]

## Sheet: Sheet1
Additional file 2. GO terms and annotated DEGs in the liver.
GO term				Number of genes				Affymetrix ID	Ensembl ID	Gene symbol	Gene name	Gene expression direction vs.control group	Fold change
GO:0008202 Steroid metabolic process				18				1425771_at	ENSMUSG00000038641; OTTMUSG00000022180	Akr1d1	aldo-keto reductase family 1, member D1	Up	1.21301
								1455100_at					1.16663
								1417709_at	ENSMUSG00000021259	Cyp46a1	cytochrome P450, family 46, subfamily a, polypeptide 1	Up	1.15434
								1438743_at	ENSMUSG00000028240; OTTMUSG00000004315	Cyp7a1	cytochrome P450, family 7, subfamily a, polypeptide 1	Up	1.74537
								1422100_at					1.60725
								1421074_at	ENSMUSG00000039519	Cyp7b1	cytochrome P450, family 7, subfamily b, polypeptide 1	Up	1.08499
								1421075_s_at					1.11496
								1451895_a_at	ENSMUSG00000034926; OTTMUSG00000008196	Dhcr24	24-dehydrocholesterol reductase	Down	0.822691
								1418129_at					0.727943
								1435663_at	ENSMUSG00000019768; OTTMUSG00000020886	Esr1	estrogen receptor 1 (alpha)	Down	0.610342
								1460591_at					0.674191
								1448130_at	ENSMUSG00000021273	Fdft1	farnesyl diphosphate farnesyl transferase 1	Up	1.1892
								1438322_x_at					1.15299
								1417880_at	ENSMUSG00000078650; OTTMUSG00000002811	G6pc	glucose-6-phosphatase, catalytic	Up	1.19313
								1431833_a_at	ENSMUSG00000027875; OTTMUSG00000026370	Hmgcs2	3-hydroxy-3-methylglutaryl-Coenzyme A synthase 2	Up	1.14514
								1421011_at	ENSMUSG00000029311; OTTMUSG00000026783	Hsd17b11	hydroxysteroid (17-beta) dehydrogenase 11	Up	1.19268
								1434642_at					1.20811
								1425127_at	ENSMUSG00000063730; OTTMUSG00000006735	Hsd3b2	hydroxy-delta-5-steroid dehydrogenase, 3 beta- and steroid delta-isomerase 2	Up	1.2937
								1460232_s_at					1.25989
								1427377_x_at	ENSMUSG00000062410; OTTMUSG00000006703	Hsd3b3	hydroxy-delta-5-steroid dehydrogenase, 3 beta- and steroid delta-isomerase 3	Up	1.25074
								1420531_at	ENSMUSG00000038092	Hsd3b5	hydroxy-delta-5-steroid dehydrogenase, 3 beta- and steroid delta-isomerase 5	Up	1.42706
								1450788_at	ENSMUSG00000074115; OTTMUSG00000033491	Saa1	serum amyloid A 1	Down	0.557816
								1419075_s_at	ENSMUSG00000057465; ENSMUSG00000074115; OTTMUSG00000033491				0.483358
								1451956_a_at	ENSMUSG00000036078; OTTMUSG00000006675	Sigmar1	sigma non-opioid intracellular receptor 1	Down	0.947608
								1454649_at	ENSMUSG00000021594; OTTMUSG00000035506	Srd5a1	steroid 5 alpha-reductase 1	Up	1.18706
								1438699_at					1.24408
								1431101_a_at	ENSMUSG00000021594; ENSMUSG00000091133; OTTMUSG00000035506; OTTMUSG00000035509				1.15644
								1418940_at	ENSMUSG00000029269; OTTMUSG00000026691	Sult1b1	sulfotransferase family 1B, member 1	Up	1.4168
								1441413_at	---	---	---	Up	1.13854
GO:0006631 Fatty acid metabolic process				20				1457403_at	ENSMUSG00000038768	9130409I23Rik	RIKEN cDNA 9130409I23 gene	Up	1.6327
								1416946_a_at	ENSMUSG00000010651; ENSMUSG00000036138; OTTMUSG00000033525; OTTMUSG00000042191	Acaa1a; Acaa1b	acetyl-Coenzyme A acyltransferase 1A; acetyl-Coenzyme A acyltransferase 1B	Up	1.26252
								1425150_at	ENSMUSG00000060317; OTTMUSG00000006911	Acnat2	acyl-coenzyme A amino acid N-acyltransferase 2	Down	0.815067
								1422925_s_at	ENSMUSG00000021228; OTTMUSG00000027601	Acot3	acyl-CoA thioesterase 3	Up	1.51434
								1422077_at	ENSMUSG00000052392; OTTMUSG00000027597	Acot4	acyl-CoA thioesterase 4	Up	1.22947
								1422076_at					1.22081
								1422526_at	ENSMUSG00000018796; OTTMUSG00000022668	Acsl1	acyl-CoA synthetase long-chain family member 1	Up	1.32708
								1423883_at					1.08627
								1460316_at					1.52422
								1450643_s_at					1.28736
								1433531_at	ENSMUSG00000031278; OTTMUSG00000018811	Acsl4	acyl-CoA synthetase long-chain family member 4	Up	1.24619
								1418911_s_at					1.19144
								1437662_at	ENSMUSG00000030972	Acsm5	acyl-CoA synthetase medium-chain family member 5	Up	1.15149
								1424630_a_at	ENSMUSG00000017146; OTTMUSG00000002870	Brca1	breast cancer 1	Down	0.376185
								1424629_at					0.38393
								1447112_s_at	ENSMUSG00000021947	Cryl1	crystallin, lambda 1	Up	1.19695
								1416795_at					1.33893
								1419039_at	ENSMUSG00000061740	Cyp2d22	cytochrome P450, family 2, subfamily d, polypeptide 22	Up	1.14799
								1424853_s_at	ENSMUSG00000066072; OTTMUSG00000008614	Cyp4a10; Cyp4a31	cytochrome P450, family 4, subfamily a, polypeptide 10; cytochrome P450, family 4, subfamily a, polypeptide 31	Up	1.12445
								1424943_at					1.24131
								1448382_at	ENSMUSG00000022853; OTTMUSG00000033863	Ehhadh	enoyl-Coenzyme A, hydratase/3-hydroxyacyl Coenzyme A dehydrogenase	Up	1.1721
								1420722_at	ENSMUSG00000038754; OTTMUSG00000023197	Elovl3	elongation of very long chain fatty acids (FEN1/Elo2, SUR4/Elo3, yeast)-like 3	Up	1.38621
								1451263_a_at	ENSMUSG00000062515	Fabp4	fatty acid binding protein 4, adipocyte	Down	0.534558
								1417023_a_at					0.624063
								1419031_at	−	Fads2	fatty acid desaturase 2	Up	1.22482
								1449325_at	ENSMUSG00000024665				1.24452
								1419905_s_at	ENSMUSG00000031613	Hpgd	hydroxyprostaglandin dehydrogenase 15 (NAD)	Down	0.879918
								1436448_a_at	ENSMUSG00000047250; OTTMUSG00000012142	Ptgs1	prostaglandin-endoperoxide synthase 1	Down	0.791635
								1417291_at	ENSMUSG00000030341; OTTMUSG00000023806	Tnfrsf1a	tumor necrosis factor receptor superfamily, member 1a	Down	0.740162
								1458832_at	−	−	−	Down	0.813718
GO:0006955 Immune response				33				1418133_at	ENSMUSG00000053175; OTTMUSG00000031375	Bcl3	B cell leukemia/lymphoma 3	Down	0.653373
								1422470_at	ENSMUSG00000078566; OTTMUSG00000023046	Bnip3	BCL2/adenovirus E1B interacting protein 3	Up	1.14204
								1417381_at	ENSMUSG00000036887; OTTMUSG00000009765	C1qa	complement component 1, q subcomponent, alpha polypeptide	Down	0.70896
								1434366_x_at	ENSMUSG00000036905; OTTMUSG00000009766	C1qb	complement component 1, q subcomponent, beta polypeptide	Down	0.761866
								1437726_x_at					0.744843
								1417063_at					0.612424
								1417266_at	ENSMUSG00000018927; OTTMUSG00000000995	Ccl6	chemokine (C-C motif) ligand 6	Down	0.55025
								1424727_at	ENSMUSG00000079227; OTTMUSG00000035282	Ccr5	chemokine (C-C motif) receptor 5	Down	0.806951
								1417268_at	ENSMUSG00000051439	Cd14	CD14 antigen	Down	0.404007
								1423153_x_at	ENSMUSG00000026365; OTTMUSG00000024648	Cfh	complement component factor h	Down	0.683718
								1450876_at					0.676516
								1452279_at	ENSMUSG00000001128; OTTMUSG00000017182	Cfp	complement factor properdin	Down	0.671784
								1420699_at	ENSMUSG00000079293	Clec7a	C-type lectin domain family 7, member a	Down	0.535926
								1457644_s_at	ENSMUSG00000029380; OTTMUSG00000016842	Cxcl1	chemokine (C-X-C motif) ligand 1	Down	0.429042
								1419209_at					0.410282
								1441855_x_at					0.580403
								1418930_at	ENSMUSG00000034855; OTTMUSG00000028740	Cxcl10	chemokine (C-X-C motif) ligand 10	Up	1.01235
								1418457_at	ENSMUSG00000021508	Cxcl14	chemokine (C-X-C motif) ligand 14	Down	0.0737067
								1418652_at	ENSMUSG00000029417	Cxcl9	chemokine (C-X-C motif) ligand 9	Up	0.800202
								1448136_at	ENSMUSG00000022425; OTTMUSG00000037584	Enpp2	ectonucleotide pyrophosphatase/phosphodiesterase 2	Up	1.34786
								1448620_at	ENSMUSG00000059498; OTTMUSG00000035155	Fcgr3	Fc receptor, IgG, low affinity III	Down	0.590241
								1435906_x_at	ENSMUSG00000028270; OTTMUSG00000036785	Gbp2	guanylate binding protein 2	Up	0.486094
								1418240_at					0.506613
								1418392_a_at	ENSMUSG00000028268; OTTMUSG00000023133	Gbp3	guanylate binding protein 3	Up	0.469655
								1434380_at	ENSMUSG00000040253	Gbp7	guanylate binding protein 7	Up	0.734135
								1425156_at					0.794168
								1435290_x_at	ENSMUSG00000036594; OTTMUSG00000037121	H2-Aa	histocompatibility 2, class II antigen A, alpha	Up	0.589354
								1451721_a_at	ENSMUSG00000073421; OTTMUSG00000037120	H2-Ab1	histocompatibility 2, class II antigen A, beta 1	Up	0.450759
								1431008_at	ENSMUSG00000073409; OTTMUSG00000037190	H2-Q6; H2-Q8; LOC68395; H2-Q7; H2-Q9	histocompatibility 2, Q region locus 6; histocompatibility 2, Q region locus 8; histocompatibility 2, Q region locus 6-like; histocompatibility 2, Q region locus 7; histocompatibility 2, Q region locus 9	Up	0.831798
								1418536_at	ENSMUSG00000060550; OTTMUSG00000037191			Down	0.768104
								1424067_at	ENSMUSG00000037405	Icam1	intercellular adhesion molecule 1	Down	0.611239
								1426276_at	ENSMUSG00000026896; OTTMUSG00000012871	Ifih1	interferon induced with helicase C domain 1	Down	0.786537
								1450424_a_at	ENSMUSG00000070427	Il18bp	interleukin 18 binding protein	Down	0.515166
								1448950_at	ENSMUSG00000026072	Il1r1	interleukin 1 receptor, type I	Down	0.69137
								1447520_at	ENSMUSG00000016024; OTTMUSG00000015936	Lbp	lipopolysaccharide binding protein	Down	0.702633
								1448550_at					0.789152
								1422903_at	ENSMUSG00000021423	Ly86	lymphocyte antigen 86	Down	0.594653
								1449824_at	ENSMUSG00000006014; OTTMUSG00000033522	Prg4	proteoglycan 4 (megakaryocyte stimulating factor, articular superficial zone protein)	Down	0.292687
								1422962_a_at	ENSMUSG00000024338; OTTMUSG00000037118	Psmb8	proteasome (prosome, macropain) subunit, beta type 8 (large multifunctional peptidase 7)	Down	0.718105
								1450696_at	ENSMUSG00000096727; OTTMUSG00000036472	Psmb9	proteasome (prosome, macropain) subunit, beta type 9 (large multifunctional peptidase 2)	Up	0.757334
								1449009_at	ENSMUSG00000078921; ENSMUSG00000078922; OTTMUSG00000005527; OTTMUSG00000005537	Tgtp1; Tgtp2	T cell specific GTPase 1; T cell specific GTPase 2	Up	0.450481
								1418486_at	ENSMUSG00000037440; OTTMUSG00000044612	Vnn1	vanin 1	Down	0.512269
								1447845_s_at					0.50477
GO:0006952 Defense response	−	−	−	42	−	−	−	1418133_at	ENSMUSG00000053175; OTTMUSG00000031375	Bcl3	B cell leukemia/lymphoma 3	Down	0.653373
								1422470_at	ENSMUSG00000078566; OTTMUSG00000023046	Bnip3	BCL2/adenovirus E1B interacting protein 3	Up	1.14204
								1431240_at	ENSMUSG00000030364	Clec2h	C-type lectin domain family 2, member h	Up	1.39535
								1424673_at					1.38058
								1435290_x_at	ENSMUSG00000036594; OTTMUSG00000037121	H2-Aa	histocompatibility 2, class II antigen A, alpha	Up	0.589354
								1431008_at	ENSMUSG00000073409; OTTMUSG00000037190	H2-Q6; H2-Q8; LOC68395; H2-Q7; H2-Q9	histocompatibility 2, Q region locus 6; histocompatibility 2, Q region locus 8; histocompatibility 2, Q region locus 6-like; histocompatibility 2, Q region locus 7; histocompatibility 2, Q region locus 9	Up	0.831798
								1418536_at	ENSMUSG00000060550; OTTMUSG00000037191			Down	0.768104
								1419196_at	ENSMUSG00000050440	Hamp	hepcidin antimicrobial peptide	Down	0.747309
								1419197_x_at					0.706629
								1436643_x_at	ENSMUSG00000056978	Hamp2	hepcidin antimicrobial peptide 2	Down	1.00512
								1426276_at	ENSMUSG00000026896; OTTMUSG00000012871	Ifih1	interferon induced with helicase C domain 1	Down	0.786537
								1448950_at	ENSMUSG00000026072	Il1r1	interleukin 1 receptor, type I	Down	0.69137
								1427480_at	ENSMUSG00000036216; OTTMUSG00000000052	Leap2	liver-expressed antimicrobial peptide 2	Down	0.826496
								1436996_x_at	ENSMUSG00000069515	Lyz1	lysozyme 1	Down	0.626728
								1439426_x_at					0.470559
								1423547_at	ENSMUSG00000069516	Lyz2	lysozyme 2	Down	0.594649
								1421812_at	ENSMUSG00000024308; OTTMUSG00000037070	Tapbp	TAP binding protein	Down	0.796735
	GO:0006954 Inflammatory response				29			1424727_at	ENSMUSG00000079227; OTTMUSG00000035282	Ccr5	chemokine (C-C motif) receptor 5	Down	0.806951
								1417268_at	ENSMUSG00000051439	Cd14	CD14 antigen	Down	0.404007
								1423760_at	ENSMUSG00000005087; OTTMUSG00000014837	Cd44	CD44 antigen	Down	0.587426
								1420699_at	ENSMUSG00000079293	Clec7a	C-type lectin domain family 7, member a	Down	0.535926
								1457644_s_at	ENSMUSG00000029380; OTTMUSG00000016842	Cxcl1	chemokine (C-X-C motif) ligand 1	Down	0.429042
								1419209_at					0.410282
								1441855_x_at					0.580403
								1418930_at	ENSMUSG00000034855; OTTMUSG00000028740	Cxcl10	chemokine (C-X-C motif) ligand 10	Up	1.01235
								1418652_at	ENSMUSG00000029417	Cxcl9	chemokine (C-X-C motif) ligand 9	Up	0.800202
								1450678_at	ENSMUSG00000000290; OTTMUSG00000019985	Itgb2	integrin beta 2	Down	0.545711
								1449034_at	ENSMUSG00000031640; OTTMUSG00000033163	Klkb1	kallikrein B, plasma 1	Up	1.14378
								1422903_at	ENSMUSG00000021423	Ly86	lymphocyte antigen 86	Down	0.594653
								1417483_at	ENSMUSG00000035356; OTTMUSG00000019996	Nfkbiz	nuclear factor of kappa light polypeptide gene enhancer in B cells inhibitor, zeta	Down	0.759814
								1430700_a_at	ENSMUSG00000023913; OTTMUSG00000026307	Pla2g7	phospholipase A2, group VII (platelet-activating factor acetylhydrolase, plasma)	Down	0.639913
								1459843_s_at	ENSMUSG00000031681; OTTMUSG00000021109	Smad1	SMAD family member 1	Down	0.80336
								1417291_at	ENSMUSG00000030341; OTTMUSG00000023806	Tnfrsf1a	tumor necrosis factor receptor superfamily, member 1a	Down	0.740162
		GO:0002526 Acute inflammatory response				15		1417381_at	ENSMUSG00000036887; OTTMUSG00000009765	C1qa	complement component 1, q subcomponent, alpha polypeptide	Down	0.70896
								1434366_x_at	ENSMUSG00000036905; OTTMUSG00000009766	C1qb	complement component 1, q subcomponent, beta polypeptide	Down	0.761866
								1437726_x_at					0.744843
								1417063_at					0.612424
								1423153_x_at	ENSMUSG00000026365; OTTMUSG00000024648	Cfh	complement component factor h	Down	0.683718
								1450876_at					0.676516
								1452279_at	ENSMUSG00000001128; OTTMUSG00000017182	Cfp	complement factor properdin	Down	0.671784
								1448620_at	ENSMUSG00000059498; OTTMUSG00000035155	Fcgr3	Fc receptor, IgG, low affinity III	Down	0.590241
								1418486_at	ENSMUSG00000037440; OTTMUSG00000044612	Vnn1	vanin 1	Down	0.512269
								1447845_s_at					0.50477
			GO:0006953 Acute-phase response				9	1447520_at	ENSMUSG00000016024; OTTMUSG00000015936	Lbp	lipopolysaccharide binding protein	Down	0.702633
								1448550_at					0.789152
								1451054_at	ENSMUSG00000039196; OTTMUSG00000000305	Orm1	orosomucoid 1	Down	0.759762
								1420438_at	ENSMUSG00000061540; OTTMUSG00000000306	Orm2	orosomucoid 2	Down	0.157687
								1450611_at	ENSMUSG00000028359; OTTMUSG00000000245	Orm3	orosomucoid 3	Down	0.21389
								1416297_s_at	ENSMUSG00000071356	Reg3b	regenerating islet-derived 3 beta	Down	0.38561
								1448290_at					0.297835
								1419075_s_at	ENSMUSG00000057465; ENSMUSG00000074115; OTTMUSG00000033491	Saa1	serum amyloid A 1	Down	0.483358
								1450788_at	ENSMUSG00000074115; OTTMUSG00000033491				0.557816
								1449326_x_at	ENSMUSG00000057465	Saa2	serum amyloid A 2	Down	0.218622
								1419319_at	ENSMUSG00000040017	Saa4	serum amyloid A 4	Down	0.823941
								1419100_at	ENSMUSG00000021091; OTTMUSG00000016315	Serpina3n	serine (or cysteine) peptidase inhibitor, clade A, member 3N	Down	0.55937
GO:0009611 Response to wounding				33				1417381_at	ENSMUSG00000036887; OTTMUSG00000009765	C1qa	complement component 1, q subcomponent, alpha polypeptide	Down	0.70896
								1434366_x_at	ENSMUSG00000036905; OTTMUSG00000009766	C1qb	complement component 1, q subcomponent, beta polypeptide	Down	0.761866
								1437726_x_at					0.744843
								1417063_at					0.612424
								1424727_at	ENSMUSG00000079227; OTTMUSG00000035282	Ccr5	chemokine (C-C motif) receptor 5	Down	0.806951
								1417268_at	ENSMUSG00000051439	Cd14	CD14 antigen	Down	0.404007
								1423760_at	ENSMUSG00000005087; OTTMUSG00000014837	Cd44	CD44 antigen	Down	0.587426
								1423153_x_at	ENSMUSG00000026365; OTTMUSG00000024648	Cfh	complement component factor h	Down	0.683718
								1450876_at					0.676516
								1452279_at	ENSMUSG00000001128; OTTMUSG00000017182	Cfp	complement factor properdin	Down	0.671784
								1420699_at	ENSMUSG00000079293	Clec7a	C-type lectin domain family 7, member a	Down	0.535926
								1417492_at	ENSMUSG00000021939	Ctsb	cathepsin B	Down	0.75522
								1457644_s_at	ENSMUSG00000029380; OTTMUSG00000016842	Cxcl1	chemokine (C-X-C motif) ligand 1	Down	0.429042
								1419209_at					0.410282
								1441855_x_at					0.580403
								1418930_at	ENSMUSG00000034855; OTTMUSG00000028740	Cxcl10	chemokine (C-X-C motif) ligand 10	Up	1.01235
								1418652_at	ENSMUSG00000029417	Cxcl9	chemokine (C-X-C motif) ligand 9	Up	0.800202
								1434920_a_at	ENSMUSG00000021262	Evl	Ena-vasodilator stimulated phosphoprotein	Down	0.479522
								1448620_at	ENSMUSG00000059498; OTTMUSG00000035155	Fcgr3	Fc receptor, IgG, low affinity III	Down	0.590241
								1416630_at	ENSMUSG00000007872; OTTMUSG00000009864	Id3	inhibitor of DNA binding 3	Down	0.768604
								1450678_at	ENSMUSG00000000290; OTTMUSG00000019985	Itgb2	integrin beta 2	Down	0.545711
								1449034_at	ENSMUSG00000031640; OTTMUSG00000033163	Klkb1	kallikrein B, plasma 1	Up	1.14378
								1447520_at	ENSMUSG00000016024; OTTMUSG00000015936	Lbp	lipopolysaccharide binding protein	Down	0.702633
								1448550_at					0.789152
								1422903_at	ENSMUSG00000021423	Ly86	lymphocyte antigen 86	Down	0.594653
								1417483_at	ENSMUSG00000035356; OTTMUSG00000019996	Nfkbiz	nuclear factor of kappa light polypeptide gene enhancer in B cells inhibitor, zeta	Down	0.759814
								1451054_at	ENSMUSG00000039196; OTTMUSG00000000305	Orm1	orosomucoid 1	Down	0.759762
								1420438_at	ENSMUSG00000061540; OTTMUSG00000000306	Orm2	orosomucoid 2	Down	0.157687
								1450611_at	ENSMUSG00000028359; OTTMUSG00000000245	Orm3	orosomucoid 3	Down	0.21389
								1434510_at	ENSMUSG00000024899	Papss2	3'-phosphoadenosine 5'-phosphosulfate synthase 2	Up	1.1719
								1421989_s_at					1.54116
								1421987_at					1.21091
								1430700_a_at	ENSMUSG00000023913; OTTMUSG00000026307	Pla2g7	phospholipase A2, group VII (platelet-activating factor acetylhydrolase, plasma)	Down	0.639913
								1416297_s_at	ENSMUSG00000071356	Reg3b	regenerating islet-derived 3 beta	Down	0.38561
								1448290_at					0.297835
								1419075_s_at	ENSMUSG00000057465; ENSMUSG00000074115; OTTMUSG00000033491	Saa1	serum amyloid A 1	Down	0.483358
								1450788_at	ENSMUSG00000074115; OTTMUSG00000033491			Down	0.557816
								1449326_x_at	ENSMUSG00000057465	Saa2	serum amyloid A 2	Down	0.218622
								1419319_at	ENSMUSG00000040017	Saa4	serum amyloid A 4	Down	0.823941
								1419100_at	ENSMUSG00000021091; OTTMUSG00000016315	Serpina3n	serine (or cysteine) peptidase inhibitor, clade A, member 3N	Down	0.55937
								1459843_s_at	ENSMUSG00000031681; OTTMUSG00000021109	Smad1	SMAD family member 1	Down	0.80336
								1417291_at	ENSMUSG00000030341; OTTMUSG00000023806	Tnfrsf1a	tumor necrosis factor receptor superfamily, member 1a	Down	0.740162
								1418486_at	ENSMUSG00000037440; OTTMUSG00000044612	Vnn1	vanin 1	Down	0.512269
								1447845_s_at					0.50477
GO:0055114 Oxidation reduction				53				1457403_at	ENSMUSG00000038768	9130409I23Rik	RIKEN cDNA 9130409I23 gene	Up	1.6327
								1422070_at	−	Adh4	alcohol dehydrogenase 4 (class II), pi polypeptide	Down	0.732606
								1455454_at	ENSMUSG00000071551; OTTMUSG00000027684	Akr1c19	aldo-keto reductase family 1, member C19	Up	1.27821
								1425771_at	ENSMUSG00000038641; OTTMUSG00000022180	Akr1d1	aldo-keto reductase family 1, member D1	Up	1.21301
								1455100_at					1.16663
								1418858_at	ENSMUSG00000064294; OTTMUSG00000021877	Aox3	aldehyde oxidase 3	Up	1.19119
								1460196_at	ENSMUSG00000051483; OTTMUSG00000019917	Cbr1	carbonyl reductase 1	Up	1.19695
								1417495_x_at	ENSMUSG00000003617; OTTMUSG00000023513	Cp	ceruloplasmin	Down	0.797475
								1417496_at					0.71409
								1441326_at					0.8599
								1455393_at					0.74731
								1447112_s_at	ENSMUSG00000021947	Cryl1	crystallin, lambda 1	Up	1.19695
								1416795_at					1.33893
								1417507_at	ENSMUSG00000019590; OTTMUSG00000003116	Cyb561	cytochrome b-561	Down	0.458014
								1454268_a_at	ENSMUSG00000006519	Cyba	cytochrome b-245, alpha polypeptide	Down	0.60708
								1422978_at	ENSMUSG00000015340; OTTMUSG00000016894	Cybb	cytochrome b-245, beta polypeptide	Down	0.783617
								1436778_at					0.696753
								1450715_at	ENSMUSG00000032310	Cyp1a2	cytochrome P450, family 1, subfamily a, polypeptide 2	Up	1.19562
								1417590_at	ENSMUSG00000026170	Cyp27a1	cytochrome P450, family 27, subfamily a, polypeptide 1	Up	1.16708
								1422257_s_at	ENSMUSG00000030483; OTTMUSG00000027165	Cyp2b10	cytochrome P450, family 2, subfamily b, polypeptide 10	Up	1.36605
								1425645_s_at					1.51835
								1451787_at					1.27826
								1424576_s_at	ENSMUSG00000025197	Cyp2c44	cytochrome P450, family 2, subfamily c, polypeptide 44	Up	1.14707
								1418653_at	ENSMUSG00000054827; OTTMUSG00000028293	Cyp2c50	cytochrome P450, family 2, subfamily c, polypeptide 50	Up	1.2114
								1455457_at	ENSMUSG00000067225	Cyp2c54	cytochrome P450, family 2, subfamily c, polypeptide 54	Up	1.33784
								1423244_at	ENSMUSG00000025004; ENSMUSG00000074882; OTTMUSG00000028294; OTTMUSG00000028477	Cyp2c68	cytochrome P450, family 2, subfamily c, polypeptide 68	Up	1.30368
								1419039_at	ENSMUSG00000061740	Cyp2d22	cytochrome P450, family 2, subfamily d, polypeptide 22	Up	1.14799
								1419349_a_at	ENSMUSG00000068086	Cyp2d9	cytochrome P450, family 2, subfamily d, polypeptide 9	Up	1.19018
								1417709_at	ENSMUSG00000021259	Cyp46a1	cytochrome P450, family 46, subfamily a, polypeptide 1	Up	1.15434
								1424853_s_at	ENSMUSG00000066072; OTTMUSG00000008614	Cyp4a10; Cyp4a31	cytochrome P450, family 4, subfamily a, polypeptide 10; cytochrome P450, family 4, subfamily a, polypeptide 31	Up	1.12445
								1424943_at					1.24131
								1419559_at	ENSMUSG00000024292	Cyp4f14	cytochrome P450, family 4, subfamily f, polypeptide 14	Up	1.11036
								1417070_at	ENSMUSG00000079057; OTTMUSG00000026456	Cyp4v3	cytochrome P450, family 4, subfamily v, polypeptide 3	Up	1.31121
								1417071_s_at					1.23068
								1422100_at	ENSMUSG00000028240; OTTMUSG00000004315	Cyp7a1	cytochrome P450, family 7, subfamily a, polypeptide 1	Up	1.60725
								1438743_at					1.74537
								1421075_s_at	ENSMUSG00000039519	Cyp7b1	cytochrome P450, family 7, subfamily b, polypeptide 1	Up	1.11496
								1421074_at					1.08499
								1449309_at	ENSMUSG00000050445; OTTMUSG00000022966	Cyp8b1	cytochrome P450, family 8, subfamily b, polypeptide 1	Up	2.00997
								1451895_a_at	ENSMUSG00000034926; OTTMUSG00000008196	Dhcr24	24-dehydrocholesterol reductase	Down	0.822691
								1418129_at					0.727943
								1418649_at	ENSMUSG00000035105; OTTMUSG00000034921	Egln3	egl-9 family hypoxia-inducible factor 3	Down	0.817146
								1448382_at	ENSMUSG00000022853; OTTMUSG00000033863	Ehhadh	enoyl-Coenzyme A, hydratase/3-hydroxyacyl Coenzyme A dehydrogenase	Up	1.1721
								1419031_at	−	Fads2	fatty acid desaturase 2	Up	1.22482
								1449325_at	ENSMUSG00000024665				1.24452
								1438322_x_at	ENSMUSG00000021273	Fdft1	farnesyl diphosphate farnesyl transferase 1	Up	1.15299
								1448130_at					1.1892
								1419905_s_at	ENSMUSG00000031613	Hpgd	hydroxyprostaglandin dehydrogenase 15 (NAD)	Down	0.879918
								1448286_at	ENSMUSG00000025260; OTTMUSG00000019648	Hsd17b10	hydroxysteroid (17-beta) dehydrogenase 10	Up	1.15364
								1438391_x_at					1.18248
								1434642_at	ENSMUSG00000029311; OTTMUSG00000026783	Hsd17b11	hydroxysteroid (17-beta) dehydrogenase 11	Up	1.20811
								1421011_at					1.19268
								1425127_at	ENSMUSG00000063730; OTTMUSG00000006735	Hsd3b2	hydroxy-delta-5-steroid dehydrogenase, 3 beta- and steroid delta-isomerase 2	Up	1.2937
								1460232_s_at					1.25989
								1427377_x_at	ENSMUSG00000062410; OTTMUSG00000006703	Hsd3b3	hydroxy-delta-5-steroid dehydrogenase, 3 beta- and steroid delta-isomerase 3	Up	1.25074
								1420531_at	ENSMUSG00000038092	Hsd3b5	hydroxy-delta-5-steroid dehydrogenase, 3 beta- and steroid delta-isomerase 5	Up	1.42706
								1419737_a_at	ENSMUSG00000063229; OTTMUSG00000016500	Ldha	lactate dehydrogenase A	Down	0.820654
								1428614_at	ENSMUSG00000031958; OTTMUSG00000038174	Ldhd	lactate dehydrogenase D	Down	0.844735
								1430307_a_at	ENSMUSG00000032418	Me1	malic enzyme 1, NADP(+)-dependent, cytosolic	Up	1.19397
								1434087_at	ENSMUSG00000029009; OTTMUSG00000010193	Mthfr	5,10-methylenetetrahydrofolate reductase	Down	0.764575
								1451827_a_at	ENSMUSG00000030562; OTTMUSG00000021141	Nox4	NADPH oxidase 4	Up	1.26142
								1454638_a_at	ENSMUSG00000020051; OTTMUSG00000023594	Pah	phenylalanine hydroxylase	Up	1.19795
								1416933_at	ENSMUSG00000005514; OTTMUSG00000029621	Por	P450 (cytochrome) oxidoreductase	Up	1.298
								1417629_at	ENSMUSG00000003526; OTTMUSG00000028177	Prodh	proline dehydrogenase	Up	1.15244
								1436448_a_at	ENSMUSG00000047250; OTTMUSG00000012142	Ptgs1	prostaglandin-endoperoxide synthase 1	Down	0.791635
								1420831_at	ENSMUSG00000033684; OTTMUSG00000025411	Qsox1	quiescin Q6 sulfhydryl oxidase 1	Down	0.717649
								1420832_at					0.720643
								1448426_at	ENSMUSG00000009614; OTTMUSG00000012037	Sardh	sarcosine dehydrogenase	Up	1.20845
								1438183_x_at	ENSMUSG00000027227; OTTMUSG00000015564	Sord	sorbitol dehydrogenase	Up	1.19769
								1426584_a_at					1.18349
								1431101_a_at	ENSMUSG00000021594; ENSMUSG00000091133; OTTMUSG00000035506; OTTMUSG00000035509	Srd5a1	steroid 5 alpha-reductase 1	Up	1.15644
								1454649_at	ENSMUSG00000021594; OTTMUSG00000035506				1.18706
								1438699_at					1.24408
								1425829_a_at	ENSMUSG00000012428	Steap4	STEAP family member 4	Down	0.331933
								1460197_a_at					0.300504
								1441413_at	−	−	−	Up	1.13854
