# Supplementary material for: A maple syrup extract alters lipid metabolism in obese type 2 diabetic model mice
Source: Nutr Metab (Lond). 2019 Dec 4;16:84. doi: 10.1186/s12986-019-0403-2 (PMC6894227; doi:10.1186/s12986-019-0403-2)
Supplement: Supplementary file 3 — Additional file 3. DEGs related to the immune system in the liver. Down represents DEGs that were downregulated in mice fed MSx compared to the levels in controls. [file 12986_2019_403_MOESM3_ESM.xlsx]

## Sheet: Sheet1
Additional file 3. DEGs related to the immune system in the liver.
	Detailed gene function	Gene symbol	Gene expression direction vs. control group
Acute phase response
	Inflammatory cytokine receptor	Il1r1	Down
		Tnfrsf1a	Down
	Acute phase protein	Orm1	Down
		Orm2	Down
		Orm3	Down
		Saa1	Down
		Saa2	Down
		Saa4	Down
Leukocyte migration
	Antigen recognition	Fcgr3	Down
	Adhesion	Icam1	Down
		Itgb2	Down
	Actin binding	Evl	Down
Response to bacterium
	Bacterium binding	Cd14	Down
		Clec7a	Down
		Lbp	Down
		Ly86	Down
		Reg3b	Down
	Antibiotic	Hamp	Down
		Leap2	Down
	Bacterium killing	Cfh	Down
		Cfp	Down
		C1qa	Down
		C1qb	Down
		Lyz1	Down
		Lyz2	Down
